# Supplementary material for: Grape Extract Promoted α-MSH-Induced Melanogenesis in B16F10 Melanoma Cells, Which Was Inverse to Resveratrol
Source: Molecules. 2021 Oct 1;26(19):5959. doi: 10.3390/molecules26195959 (PMC8512250; doi:10.3390/molecules26195959)
Supplement: Supplementary file 1 [file molecules-26-05959-s001.zip]

Archive with 3 entries (3 files):
- Molecules-Supplemental FigureS1.pdf
- Molecules-Supplemental FigureS3.pdf
- Molesules-Supplemental FigureS2.pdf
